# Supplementary material for: Sequence-indexed mutations in maize using the UniformMu transposon-tagging population
Source: BMC Genomics. 2007 May 9;8:116. doi: 10.1186/1471-2164-8-116 (PMC1878487; doi:10.1186/1471-2164-8-116)
Supplement: Additional File 1 — Annotations of Confirmed Germinal Insertion Sites. Excel table of all the insertions confirmed in this study including the insertions in Table 1. The Blastcluster identifiers are from the UniformMu website[49], and correspond to one or more FSTs in Genbank. The Insertion site base number is relative to the matching MAGI4.0 sequence. The Insertion type was classified as exon, intron, or unknown based on an alignment of the relevant FST, MAGI and ZMGI sequences. The exact number of bases 5' (negative bases) or 3' (positive bases) are given for insertions that were found to be 5' or 3' of a ZMGI cDNA assembly. [file 1471-2164-8-116-S1.xls]

## Sheet: Sheet1
Supplementary Table 1. Annotations of confirmed germinal FSTs
Blast Cluster/Read Name	MAGI4.0 hit	Insertion site	ZMGI hit	Insertion type	Annotation/Expression Pattern
02F0151-36A2-D03	MAGI4_62658	646	BT018763	exon	endosperm expressed
03S0467-13A1-A12	no hit		no hit		Novel maize genomic sequence
05S7098-04A1-E13	MAGI4_052009	-59	no hit		No EST support for gene
05S7098-04B1-A02	repeat hit only		no hit		Novel maize genomic sequence
05S7098-04B1-K08	MAGI4_051579	791	TC187052	intron	mixed tissues
05S7098-04C1-J07	MAGI4_024396	-42	no hit		No EST support for gene
05S7098-04D1-N04	MAGI4_039654	403	TC287292	-122 bp	mixed tissues
05S7132-01A1-M03	MAGI4_008973	621	no hit		No EST support for gene
05S7132-01A1-M21	repeat hit only		no hit		Novel maize genomic sequence
bc0020	no hit		BE025379	-1350 bp	putative retrotransposon
bc0022	MAGI4_101424	966	TC279937	-139 bp	leaf primordia & immature ear expressed
bc0043	MAGI4_145607	2595	TC287608	exon	Putative OTU-like cysteine protease
bc0047	MAGI4_20201	1097	no hit		No EST support for gene
bc0052	MAGI4_99344	340	TC293482	intron	Putative RNA-binding protein
bc0053	MAGI4_137960	no MuTIR	TC295754	unknown	mixed tissues
bc0083	MAGI4_73334	861	TC314442	-292 bp	ACPC treated seedlings
bc0087	MAGI4_138677	1525	TC312663	exon	mixed tissues
bc0109	MAGI4_46628	2752	TC289068	exon	Putative 5'-AMP-activated protein kinase
bc0115	no hit		no hit		Novel maize genomic sequence
bc0116	MAGI4_110785	1636	TC295713	intron	Putative Bet1/Sft1-related SNARE
bc0123	MAGI4_87796	1267	TC280141	exon	Putative ribonucleotide reductase R2
bc0158	MAGI4_83010	238	TC284052	exon	plastid sigma factor (96% ID)
bc0173	MAGI4_66953	557	TC285778	exon	Putative MYB-like transcription factor
bc0189	MAGI4_76322	1960	DT943776	exon	mixed tissues
bc0191	MAGI4_120492	1118	TC296793	intron	mixed tissues
bc0197	MAGI4_36442	1198	TC312091	exon	Putative SenC
bc0199	MAGI4_45584	731	TC300585	exon	plastid 6-phosphogluconate dehydrogenase
bc0208	MAGI4_107757	1210	DR804666	exon	mixed tissues
bc0212	MAGI4_82404	3060	TC281512	intron	Putative interferon-related protein
bc0225	MAGI4_103507	2011	TC302359	exon	mixed tissues
bc0234	MAGI4_4699	748	TC301994	exon	mixed tissues
bc0237	MAGI4_59159	468	TC284823	exon	endosperm expressed
bc0252	MAGI4_63501	135	TC300127	-501 bp	protein kinase family protein
bc0297	no hit		no hit		Novel maize genomic sequence
bc0299	MAGI4_55152	1067	CO462936	-846 bp	Putative amino acid transporter
bc0308	MAGI4_54106	138	TC282885	+671 bp	Pex7 - peroxisomal protein targeting
bc0321	MAGI4_104165	2082	TC294626	-62 bp	Putative ribonucleoprotein
bc0354	MAGI4_88686	283	TC310940	exon	DTDP-glucose 4 6-dehydratase
bc0381	MAGI4_11608	388	TC289280	exon	mixed tissues
bc0455	MAGI4_51263	1313	TC311711	exon	mixed tissues
bc0472	no hit		TC300035	exon	Probable prefoldin subunit 2
bc0530	MAGI4_132728	505	CF075394	exon	sperm cell expression
bc0542	MAGI4_59922	-171	TC284052	exon	plastid sigma factor (100% ID)
bc0560	no hit		BE050140	exon	glume expressed
bc0572	MAGI4_37596	737	TC311151	intron	NAC2-like protein
bc0574	MAGI4_162564	2025	TC296972	intron	pollen expressed
bc0743	MAGI4_142994	1080	TC285059	-301 bp	SAM & endosperm expression
bc0814	MAGI4_77827	2656	TC304359	-71 bp	verprolin - cytoskeletal protein
bc0829	MAGI4_123740	1140	TC284382	exon	embryo/egg cell expressed
bc0841	no hit		no hit		Novel maize genomic sequence
bc0856	MAGI4_27315	2782	TC287360	splice site	putative alliin lyase
bc0858	MAGI4_57625	664	no hit		No EST support for gene
bc0862	MAGI4_29768	394	no hit		No EST support for gene
bc0874	MAGI4_76791	1053	TC300184	intron	Low molecular weight HSP precursor
bc0880	MAGI4_21976	1269	TC302478	exon	BSD domain containing protein
bc0881	MAGI4_30440	4515	TC290606	exon	Putative ATP dependent copper transporter
bc0884	no hit		no hit		Novel maize genomic sequence
bc0935	MAGI4_38056	2375	TC314302	-303 bp	mixed tissues
bc0964	MAGI4_1288	1085	TC303461	-64 bp	mixed tissues
bc1128	MAGI4_127477	473	TC279769	intron	glyceroldehyde-3-phosphate dehydrogenase
bc1133	MAGI4_155851	3281	TC314694	intron	Putative calmodulin-binding protein
bc1156	MAGI4_151150	885	TC285005	+44 bp	mixed tissues
bc1246	MAGI4_93729	415	TC307419	exon	mixed tissues
bc1248	MAGI4_142926	2397	TC312580	intron	mixed tissues
bc1259	MAGI4_147208	540	TC299750	exon	mixed tissues
bc1262	MAGI4_71866	1121	CF272804	+15 bp	sperm cell expression
bc1266	MAGI4_43305	8436	TC304662	exon	Putative cytosolic chaperonin delta-subunit
bc1269	MAGI4_22927	730	TC308319	exon	mixed tissues
bc1281	MAGI4_109235	1054	DR811486	intron	mixed tissues
bc1353	not exact match		TC294700	exon	50S ribosomal protein L10
bc1381	MAGI4_87445	no MuTIR	TC302766	unknown	putative receptor protein kinase
bc1383	no hit	no MuTIR	no hit		Novel maize genomic sequence
bc1384	MAGI4_7900	no MuTIR	TC302641	unknown	amino acid transporter family
bc1386	no hit	no MuTIR	no hit		Novel maize genomic sequence
bc1387	MAGI4_3443	~580 bp	no hit		No EST support for gene
bc1388	no hit	no MuTIR	no hit		Novel maize genomic sequence
bc1443	MAGI4_46986	1388	TC306910	exon	putative GRAS family transcription factor
bc1473	MAGI4_108173	+95 bp	TC293448	exon	sugary1
bc1474	MAGI4_118260	731	no hit		No EST support for gene
bc1476	MAGI4_110390	8970	no hit		No EST support for gene
bc1477	no hit	no MuTIR	no hit		Novel maize genomic sequence
bc1478	no hit	no MuTIR	no hit		Novel maize genomic sequence
bc1484	MAGI4_148951	no MuTIR	TC283508	unknown	Putative D-type cyclin
bc1487	MAGI4_3874	695	DT939450	-19bp	mixed tissues
bc1491	MAGI4_17020	1074	no hit		No EST support for gene
bc1519	MAGI4_142074	+5 bp	no hit		No EST support for gene
bc1542	MAGI4_139298	550	TC302939	exon	SAM & endosperm expression
bc1544	MAGI4_47449	-346 bp	no hit		No EST support for gene
bc1553	no hit		no hit		Novel maize genomic sequence
bc1555	MAGI4_24177	+322 bp	CF631304	+469bp	root tip expressed
bc1556	no hit	no MuTIR	no hit		Novel maize genomic sequence
bc1821	MAGI4_128691	1832	no hit		No EST support for gene
bc1825	MAGI4_30130	1055	TC296246	-200bp	immature infloresence expression
bc1826	MAGI4_46396	601	TC311175	-50 bp	Sarcoplasmic reticulum protein
