# Supplementary material for: Sequence-indexed mutations in maize using the UniformMu transposon-tagging population
Source: BMC Genomics. 2007 May 9;8:116. doi: 10.1186/1471-2164-8-116 (PMC1878487; doi:10.1186/1471-2164-8-116)
Supplement: Additional File 2 — Locus-specific primers used in this study. Excel table of the locus-specific primers and germinal segregation results from this study. The Blastcluster identifiers are from the UniformMu website [49], and correspond to the insertion sties in Table 1, Table 2, and Additional file 1. Specific contact information for each primer/insertion site is given. [file 1471-2164-8-116-S2.xls]

## Sheet: Sheet1
Supplementary Table 2. Locus specific primers used in this study
Blast Cluster/Read Name	Primer Name	Primer Sequence	PCR with MuTIR primer	Primary Contact	e-mail
02F-0151-13A2-D03	128-9-1	GATGAATCAGTGGGATCACTTAACATTGGCG	no amplification	D. Holding	dholding@Ag.arizona.edu
02F-0151-13A2-D03	128-9-2	TTCACAATATAGCGATGGCCCCAACGAAGG	amplified	D. Holding	dholding@Ag.arizona.edu
03S-0467-13A1-A12	3-2-1	GGCTGTCGTGCGCAAGGTGAGGAGGC	amplified	D. Holding	dholding@Ag.arizona.edu
03S-0467-13A2-G01	3-14-1	GAAGCTTGCACTGTGCCGGATAGATATACATAC	no amplification	D. Holding	dholding@Ag.arizona.edu
03S-0467-13A2-G01	3-14-2	CACATGTAGGTGGTCGTAGCCTGCTCTTGC	no amplification	D. Holding	dholding@Ag.arizona.edu
05S7098-04A1-E13	05S7098-R01	GCTCCCAAACAAGAAACCTTCAAGA	amplified	A.M. Settles	settles@ufl.edu
05S7098-04B1-A02	05S7098-R05	TGGACCAGAGGGAGTGTGATCTAAG	amplified	A.M. Settles	settles@ufl.edu
05S7098-04B1-K08	05S7098-R04	CCAGCCTTAGCAACAGAAATACACG	amplified	A.M. Settles	settles@ufl.edu
05S7098-04C1-J07	05S7098-R02	GTGCCACAATATTGAGCTTTTCCTG	amplified	A.M. Settles	settles@ufl.edu
05S7098-04D1-N04	05S7098-R03	TGCAGATCTACTTCTCCCTTGTTGC	amplified	A.M. Settles	settles@ufl.edu
05S7132-01A1-M03	05S7132-L01	AGGACTGGTTCCCCGTCATAGG	amplified	A.M. Settles	settles@ufl.edu
05S7132-01A1-M21	05S7132-R03	TATTCCCTTACTTGCCCTATACTTC	amplified	A.M. Settles	settles@ufl.edu
bc0020	127.2	GACCCAATAGGTCACCCTAGTCTG	amplified	D. Holding	dholding@Ag.arizona.edu
bc0022	02S2032-L1	AGAATCCGAAAACCTAAGCCCTAGC	amplified	A.M. Settles	settles@ufl.edu
bc0022	02S2032-R1	CTTAAAATAAGCTCGCCCACGAGTC	amplified	A.M. Settles	settles@ufl.edu
bc0041	02S2019-L1	ATCAGGACTTCGAACCACTGACAAG	no amplification	A.M. Settles	settles@ufl.edu
bc0041	02S2019-R1	CTACAAGCACGAATGGAGAGGCTAA	no amplification	A.M. Settles	settles@ufl.edu
bc0043	119F276	GCTTCGTTTTTACAGGATCGAAGA	amplified	S. Latshaw	latshaw@ufl.edu
bc0043	119R796	AGTTCGTTCATCCGATTCGCAGTTG	amplified	S. Latshaw	latshaw@ufl.edu
bc0047	02S2034-L2	GCAAAAGGTAAAGATGCGACATTTG	amplified	A.M. Settles	settles@ufl.edu
bc0047	02S2034-R2	ACTTTGACTCGGAGCCGGAGATT	amplified	A.M. Settles	settles@ufl.edu
bc0052	0111ATG-5'-1	CCGCCTCGTCTCAGTCCTAGGTATGG	amplified	M. Suzuki	masaharu@ufl.edu
bc0053	BC53-1	GCGTTGACACGACAAAGAGA	amplified	B.C. Tan	bctan@ufl.edu
bc0083	BC83-1	GGTGGCACCAACAATCCTTT	amplified	B.C. Tan	bctan@ufl.edu
bc0087	0111-87-1	TCTTCCTGTAAAAGTCTCGGTTCATTGC	amplified	M. Suzuki	masaharu@ufl.edu
bc0093	0111-93-1	TCTAGACGCAGTCACGCAGATGCGCTGC	no amplification	M. Suzuki	masaharu@ufl.edu
bc0109	02S2028-L2	TGCAGGATTATGTCCCTGAAAGTGT	amplified	A.M. Settles	settles@ufl.edu
bc0109	02S2028-L4	CTATCGTTCGATGGGTTTGTACAGG	amplified	A.M. Settles	settles@ufl.edu
bc0109	02S2028-R2	CGTACGTGTACTTCGGAATCAAGGA	amplified	A.M. Settles	settles@ufl.edu
bc0109	02S2028-R4	CTGAACTCAAGTTGTGCATTCCAAA	amplified	A.M. Settles	settles@ufl.edu
bc0115	0111-115-1	TTTGGACGTTCAGAATGGTTCTGCTCTG	amplified	M. Suzuki	masaharu@ufl.edu
bc0116	ZmBS14b-3'-1	CGCAACAGATAGTACTCAGCAGGTC	amplified	M. Suzuki	masaharu@ufl.edu
bc0116	ZmBS14b-5'-1	GCGCATCAAGCTTTCATCAGATCTC	amplified	M. Suzuki	masaharu@ufl.edu
bc0123	0114-123-1	TCCGTTGCGGCCAATGCATTGAACACGA	amplified	M. Suzuki	masaharu@ufl.edu
bc0158	BC158-1	CTGCTCCTGTGCTATCCTCC	amplified	B.C. Tan	bctan@ufl.edu
bc0173	02S2027-L1	CGGAAGTCGTATCGTATGGCGTAT	amplified	A.M. Settles	settles@ufl.edu
bc0173	02S2027-R1	GTATTTGATCTGCAGCGACGATAGG	amplified	A.M. Settles	settles@ufl.edu
bc0182	02S2025-L1	ATAACACTGAGCTGGCATGGCTATC	no amplification	A.M. Settles	settles@ufl.edu
bc0182	02S2025-R1	ACCCAACTCTCCGTCTTTTAACACC	no amplification	A.M. Settles	settles@ufl.edu
bc0189	189F117	ATTCCCATGATCACATCCGT	amplified	S. Latshaw	latshaw@ufl.edu
bc0189	189R652	AGCGGATAGGAGGTAGGCTC	amplified	S. Latshaw	latshaw@ufl.edu
bc0191	01F306-L1	TATTTGCCTCTTTGGCGTTC	not tested	A.M. Settles	settles@ufl.edu
bc0191	01F306-R1	ATCAGCTCCTCATCCTGCTC	amplified	A.M. Settles	settles@ufl.edu
bc0197	02S2028-L3	CAAACACTCTGAATTTCCAAGCTAT	no amplification	A.M. Settles	settles@ufl.edu
bc0197	02S2028-R3	GTTTACCTGTTCAGCATCCAGAGGA	amplified	A.M. Settles	settles@ufl.edu
bc0199	02S2018-L1	GGTTAATGTCGACAAGAAGGTGCTG	amplified	A.M. Settles	settles@ufl.edu
bc0199	02S2018-R1	CCCTTCTCATACCAACCAATTCCTC	amplified	A.M. Settles	settles@ufl.edu
bc0208	02S2036-L2	CAGCCTTTGCAGGATTTGAACTGTA	amplified	A.M. Settles	settles@ufl.edu
bc0208	02S2036-R2	CCTAATGCTGAAAACCGACATCTTG	amplified	A.M. Settles	settles@ufl.edu
bc0212	BC212-1	CCATGGGGAAGAGTGAGTTTCT	amplified	B.C. Tan	bctan@ufl.edu
bc0212	0750-212-3’-1	CCAGCCACCTACATTTGGTCATCCTGC	not tested	M. Suzuki	masaharu@ufl.edu
bc0212	0750-212-5’-1	GACAAGTACATCGACGCGCTCTACGAG	amplified	M. Suzuki	masaharu@ufl.edu
bc0225	02S2036-L1	TAGTAGATCGCCCAAGCACTAGCAG	amplified	A.M. Settles	settles@ufl.edu
bc0225	02S2036-R1	CGTCAAGGTAGTTGGAGAGGTCTGA	amplified	A.M. Settles	settles@ufl.edu
bc0234	02S2032-L2	ACTTTATGGAAGATCGCGGTTCATT	amplified	A.M. Settles	settles@ufl.edu
bc0234	02S2032-R2	TTACGTACCTCTGCTTGCTTTCCAG	amplified	A.M. Settles	settles@ufl.edu
bc0237	0114-237-1	CGTTTAGTGCTGGCCGACACGAGTGAAG	amplified	M. Suzuki	masaharu@ufl.edu
bc0252	0111-252-2	GTGAAGTTGCCATGCGTCGTGCGTCTCC	amplified	M. Suzuki	masaharu@ufl.edu
bc0297	0111-297-2	AACACTGGGCAAGCGAGGCGACGAGACT	amplified	M. Suzuki	masaharu@ufl.edu
bc0299	0111-299-2	TCTTGGCTAGCTGAGTGCAGCGCACGCT	amplified	M. Suzuki	masaharu@ufl.edu
bc0308	0114-308-1	ATTATGCTACACCATGGCACCAAGATTG	amplified	M. Suzuki	masaharu@ufl.edu
bc0321	BC321-1	ATGAGGATCGAGGAACGCT	amplified	B.C. Tan	bctan@ufl.edu
bc0354	0111-354-1	CAATAACTGAGCATGACAAGAGCATGCC	amplified	M. Suzuki	masaharu@ufl.edu
bc0381	BC381-1	GATGCTATCCGTGTCCGATT	amplified	B.C. Tan	bctan@ufl.edu
bc0455	02S2025-L3	GAGCTCAACACCAAAGTGATCCAAC	no amplification	A.M. Settles	settles@ufl.edu
bc0455	02S2025-R3	CACTGGGACCCAACATAATTGGTTA	amplified	A.M. Settles	settles@ufl.edu
bc0472	02S2018-L2	GGACGGTTTTACCCTAACCTTTTCA	no amplification	A.M. Settles	settles@ufl.edu
bc0472	02S2018-R2	AAATCTGTTTCTTGCTGATGGCAAA	amplified	A.M. Settles	settles@ufl.edu
bc0530	0114-530-1	AAACGATCCACGGCCAAGAAACAGAGTC	amplified	M. Suzuki	masaharu@ufl.edu
bc0542	BC542-1	ACCAAACCAACAAGAGCCTG	amplified	B.C. Tan	bctan@ufl.edu
bc0560	560F01-63	GCGCTCTGCTCTGTTCTTCT	no amplification	S. Latshaw	latshaw@ufl.edu
bc0560	560L15	CTCGTCTCCAGCACCTTAGC	no amplification	S. Latshaw	latshaw@ufl.edu
bc0560	560R171	AGTGGGGAGAACAGAGCAGA	no amplification	S. Latshaw	latshaw@ufl.edu
bc0560	560R490	GATCTCGCCATAGGAGTGGA	no amplification	S. Latshaw	latshaw@ufl.edu
bc0560	490F10	CTCGCGGATTCCTTTTCTC	amplified	S. Latshaw	latshaw@ufl.edu
bc0572	572F85	CGTTTTGATTTTGTGCGATG	amplified	S. Latshaw	latshaw@ufl.edu
bc0572	572R1035	CCCTCTCTGCTCTCGATTTTT	amplified	S. Latshaw	latshaw@ufl.edu
bc0572	572R557	CCATAAGCTGCACCGAGAAT	amplified	S. Latshaw	latshaw@ufl.edu
bc0574	BC574-1	TGGGTTTCTGTTTGTGCATT	amplified	B.C. Tan	bctan@ufl.edu
bc0743	01F302-L1	GATGGCCTGCTCTGCTTTAC	amplified	A.M. Settles	settles@ufl.edu
bc0743	01F302-R1	TGTTGATGCCTGAGCTTGAC	amplified	A.M. Settles	settles@ufl.edu
bc0814	02S2025-L4	GGGTTACGGAACTACCAGTTTCCTG	amplified	A.M. Settles	settles@ufl.edu
bc0814	02S2025-R4	AACAAGTTTAGAGACCGCCACTGGT	amplified	A.M. Settles	settles@ufl.edu
bc0829	BC829-1	TTCAGCAAGCTAACCCAGCA	amplified	B.C. Tan	bctan@ufl.edu
bc0841	0114-841-1	CTCTGAAGCCTTTAACCACTAGGCCAGC	amplified	M. Suzuki	masaharu@ufl.edu
bc0856	0111-856-2	CACTAGTGTACGTCTTCGTTCCAGATGC	amplified	M. Suzuki	masaharu@ufl.edu
bc0858	0111-858-1	AATTGTGCAGGTATTGAAGACCATGATC	amplified	M. Suzuki	masaharu@ufl.edu
bc0862	02S2018-L4	GCGGCGTGGACCCTATAAAACT	amplified	A.M. Settles	settles@ufl.edu
bc0862	02S2018-R4	ACACAGCGGAGTGTCCACTGAC	amplified	A.M. Settles	settles@ufl.edu
bc0874	BC874-1	GCTTCAACTGGTCAGGGAAT	amplified	B.C. Tan	bctan@ufl.edu
bc0880	0111-880-1	TCCGCTGTAGGACCGAAAACGAACAGCG	amplified	M. Suzuki	masaharu@ufl.edu
bc0881	02S2028-L5	CTGCAGCAGCAGCATAGTCATAGAA	amplified	A.M. Settles	settles@ufl.edu
bc0881	02S2028-R5	TCTTTGTTCCCCTGGTAAGGTCAAT	amplified	A.M. Settles	settles@ufl.edu
bc0884	BC884-1	TGCACACACAACCTTATTACTCC	amplified	B.C. Tan	bctan@ufl.edu
bc0935	BC935-1	GAGCCCACGTCACATAGAAACA	amplified	B.C. Tan	bctan@ufl.edu
bc0964	BC964-F1	GTGGGAGGGCAAGAATTTCCGCCATCGG	amplified	K. Koch	kekoch@ufl.edu
bc0964	BC964-R1	GTTAAGCTCGCCAACAAACCTAATCCATGTATGTCAAACG	amplified	K. Koch	kekoch@ufl.edu
bc1042	BC1042-F1	ACGATTGGATGTAGGCTTAGGCTAGCATGGTGGGATATGG	no amplification	K. Koch	kekoch@ufl.edu
bc1042	BC1042-R1	TTGTGGTTGCGAGATTTCTGAGGCGATCTCGC	no amplification	K. Koch	kekoch@ufl.edu
bc1073	01F305-L1	CCAACAAGGCCCAATATGTC	no amplification	A.M. Settles	settles@ufl.edu
bc1073	01F305-R1	CTCCAGGGCAGTGAAGTCAT	no amplification	A.M. Settles	settles@ufl.edu
bc1128	03S3036-L1	CATATTTCGTGCACATAACACCTCCT	amplified	A.M. Settles	settles@ufl.edu
bc1128	03S3036-R1	GGACGGAGGGAGTACAGGAATAAGA	amplified	A.M. Settles	settles@ufl.edu
bc1133	03S3061-L1	AGCTCAAGCTGCTTCCCGTCTC	amplified	A.M. Settles	settles@ufl.edu
bc1133	03S3061-R1	TGCAAGCTACAAATGTAATGCAGGA	no amplification	A.M. Settles	settles@ufl.edu
bc1156	02S2034-L1	CGTAGGCTCTAGGCCTGCTATTGG	amplified	A.M. Settles	settles@ufl.edu
bc1156	02S2034-R1	GGCTTGTACTTGTCTGTCGATTGCT	amplified	A.M. Settles	settles@ufl.edu
bc1246	02S2025-L2	AACTGGGGCCCATCGATAAATGTAG	amplified	A.M. Settles	settles@ufl.edu
bc1246	02S2025-R2	TGTCTTTTCTGGTTTGTCACCCATT	amplified	A.M. Settles	settles@ufl.edu
bc1248	02S2028-L1	TCTCTCTCCCACCATCTTTTTGTTG	no amplification	A.M. Settles	settles@ufl.edu
bc1248	02S2028-R1	AGGAAGAGGAAGCAAGAACGTGAAC	amplified	A.M. Settles	settles@ufl.edu
bc1259	0111-1259-1	GAGCAGTATCAGAGAGCGAGCTGGAAGG	amplified	M. Suzuki	masaharu@ufl.edu
bc1262	02S2036-L3	GAGGGAAACCTAGATGACCCGTTC	amplified	A.M. Settles	settles@ufl.edu
bc1262	02S2036-R3	TTGCTGAATCGACTGATATTCATGC	amplified	A.M. Settles	settles@ufl.edu
bc1266	02S2018-L3	ATGACACAGAGTGCATCATGGAGAC	no amplification	A.M. Settles	settles@ufl.edu
bc1266	02S2018-R3	GGCCTCATCTTTGACAAGAAGGCTA	amplified	A.M. Settles	settles@ufl.edu
bc1269	BC1269-1	TCCCCTGAAGAGGCTATGTG	amplified	B.C. Tan	bctan@ufl.edu
bc1281	BC1281-1	CGTGCTGCTCCTGGAAGT	amplified	B.C. Tan	bctan@ufl.edu
bc1353	BC1353-1	CTTGTGTTGGGGAGTGTGGT	amplified	B.C. Tan	bctan@ufl.edu
bc1381	BC1381F	CCTCTTTATTAACTTGATTCGCATCTTTGG	amplified	D. Holding	dholding@Ag.arizona.edu
bc1382	bc1382a	AGCAGGTAGAACAATCCACCCA	no amplification	P. Becraft	becraft@iastate.edu
bc1382	bc1382b	AGAACAATCCACCCATGACA	no amplification	P. Becraft	becraft@iastate.edu
bc1383	bc1383a	CCGCGAGCTGCAACATAG	amplified	P. Becraft	becraft@iastate.edu
bc1384	bc1384a	CTGCAGAGTTCGGTGGAGA	amplified	P. Becraft	becraft@iastate.edu
bc1386	bc1386a	TTGCCACCCCCCTTGTAGTT	no amplification	P. Becraft	becraft@iastate.edu
bc1386	bc1386b	GACAACACATCCAAGCACCA	amplified	P. Becraft	becraft@iastate.edu
bc1387	bc1387a	TGCCATTGTTGCTGTCTTG	amplified	P. Becraft	becraft@iastate.edu
bc1388	bc1388a	ACAAACAGCTCCACCTTGCC	amplified	P. Becraft	becraft@iastate.edu
bc1435	bc1435a	CCACATAGCCCCTCCCTTTTAC	no amplification	P. Becraft	becraft@iastate.edu
bc1435	bc1435b	CCACATAGCCCCTCCCTTTT	no amplification	P. Becraft	becraft@iastate.edu
bc1443	BC1443-1	ACCTGCTATCCATTTCTGTACAAGTAGCGC	amplified	D. Holding	dholding@Ag.arizona.edu
bc1443	BC1443-2	CAGAGATAAGAACGCTGGTGGTAGCTCAAC	amplified	D. Holding	dholding@Ag.arizona.edu
bc1443	BC1443-3	AACCAATTTCTCCATTTCTTCGCTGAGCC	amplified	D. Holding	dholding@Ag.arizona.edu
bc1473	BC1473-1	CATGAGCAAGCACCCAGCAATCAGTTTCTG	amplified	D. Holding	dholding@Ag.arizona.edu
bc1474	03S3050-L1	CTTGGACCTTGGGTCAAGAAAAGAA	amplified	A.M. Settles	settles@ufl.edu
bc1474	03S3050-R1	CCGTTCCCAACTTCCCATATCTTTC	amplified	A.M. Settles	settles@ufl.edu
bc1476	BC1476-1	GGCGAGGACTTGGGATGATGCTATAAGAAG	amplified	D. Holding	dholding@Ag.arizona.edu
bc1477	BC1477-1	CAAACGGTCACAACGCACACGGCCCACG	amplified	D. Holding	dholding@Ag.arizona.edu
bc1478	BC1478-1	CTCATTGCTGCATAGCGTTCGAACTTCG	amplified	D. Holding	dholding@Ag.arizona.edu
bc1484	BC1484-F1	ACGGAAAGAGCCAATTGAACCTTTGAGTGTGCC	amplified	K. Koch	kekoch@ufl.edu
bc1484	BC1484-R1	GGGAATCCTCTGCCTCGGTGCTTCCTCCACA	amplified	K. Koch	kekoch@ufl.edu
bc1487	BC1487-F1	TTCCGTGTTGCCCTAAATGCATTGCTGGTAGTCC	amplified	K. Koch	kekoch@ufl.edu
bc1487	BC1487-R1	TCAGCGTCACCATAGTCACCAGCTCCATCGC	amplified	K. Koch	kekoch@ufl.edu
bc1491	BC1491-1	TGGGCCTATCCACGTCATCCCTTAATTCTC	amplified	D. Holding	dholding@Ag.arizona.edu
bc1509	BC1509-1	CCATATCCGCCCATGACTATACCCACAGG	no amplification	D. Holding	dholding@Ag.arizona.edu
bc1509	BC1509-2	CCATCCTCGACAGCTCATCCTACCTCC	no amplification	D. Holding	dholding@Ag.arizona.edu
bc1509	BC1509-3	GGAGGTAGGATGAGCTGTCGAGGATGG	no amplification	D. Holding	dholding@Ag.arizona.edu
bc1509	BC1509-4	CTGCCACCTAGCGTCGAGAAAGACACC	no amplification	D. Holding	dholding@Ag.arizona.edu
bc1519	BC1519-1	AATCAGGGAACCGCTTGTGTTGGTCACC	amplified	D. Holding	dholding@Ag.arizona.edu
bc1526	BC1526-1	CCGTCTCTTACAATATACTCCACCCGTTC	no amplification	D. Holding	dholding@Ag.arizona.edu
bc1526	BC1526-2	GAACGGGTGGAGTATATTGTAAGAGACGGC	no amplification	D. Holding	dholding@Ag.arizona.edu
bc1526	BC1526-3	GTCCAGACGAAAGGAGTGATCAGGCCTCTG	no amplification	D. Holding	dholding@Ag.arizona.edu
bc1526	BC1526-4	CAAGCAATCAGCCTAGCGGGGATTTCATCG	no amplification	D. Holding	dholding@Ag.arizona.edu
bc1537	BC1537-1	CGGCAAATCTGTCTCAACATGGGTCAATCC	no amplification	D. Holding	dholding@Ag.arizona.edu
bc1537	BC1537-2	TGTCTCCCTTCCGCTTCCGCCGCTTACCG	no amplification	D. Holding	dholding@Ag.arizona.edu
bc1542	03S3060-L1	ATAGGATGGTCGACTTCGGCTCTAC	amplified	A.M. Settles	settles@ufl.edu
bc1542	03S3060-R1	AAAAACAGGACCGAATCGCCTAC	amplified	A.M. Settles	settles@ufl.edu
bc1544	Contig1Right1	TGTGCAGCATTTGTCTTGAGCA	amplified	A.M. Settles	settles@ufl.edu
bc1553	bc1553a	TAAGGGTGCCCTCTGGTTC	amplified	P. Becraft	becraft@iastate.edu
bc1555	bc1555a	GCCCAATCTCCACTGCAAG	no amplification	P. Becraft	becraft@iastate.edu
bc1555	bc1555b	AGAGTGCTTTTGCGGTCGT	amplified	P. Becraft	becraft@iastate.edu
bc1556	bc1556a	TGGAGTACCGTGCAACAGA	amplified	P. Becraft	becraft@iastate.edu
bc1571	bc1571a	GGTGGCGGGGTTAAAGAAG	no amplification	P. Becraft	becraft@iastate.edu
bc1571	bc1571b	CCCTTCTTTAACCCCGCC	no amplification	P. Becraft	becraft@iastate.edu
bc1821	04S5074-R1	CAACCGGAAACCTGCAGAGC	amplified	A.M. Settles	settles@ufl.edu
bc1825	01F305-L2	ATTTGTTGGAGCTGGTGGAG	not tested	A.M. Settles	settles@ufl.edu
bc1825	01F305-L4	AAAAGCAAGAGCTTGGTGGA	not tested	A.M. Settles	settles@ufl.edu
bc1825	01F305-R2	TCCACATCCACATCCTCAGA	amplified	A.M. Settles	settles@ufl.edu
bc1825	01F305-R4	CCAGGATCCACATCCACAGT	amplified	A.M. Settles	settles@ufl.edu
bc1826	01F305-L3	CGGTCTTTTTGTGCAGATGA	not tested	A.M. Settles	settles@ufl.edu
bc1826	01F305-R3	GTTTGCACGGGGTTTGTATC	amplified	A.M. Settles	settles@ufl.edu
